# Supplementary material for: MFSD12 promotes proliferation, metastasis and invasion of hepatocellular carcinoma cells and its potential correlation with HAVCR2/LGALS9 immune checkpoint axis
Source: Front Immunol. 2025 Oct 21;16:1681887. doi: 10.3389/fimmu.2025.1681887 (PMC12582970; doi:10.3389/fimmu.2025.1681887)
Supplement: Supplementary Table 1 — Summary of sample information for the single-cell RNA sequencing cohort (GSE140228). The table provides the GEO sample accession numbers, sample source, and key characteristics for each specimen, including patient identifier, tissue origin (e.g., tumor, adjacent liver, blood, ascites, lymph node), and cell type (CD45+ immune cells). This metadata describes the cellular heterogeneity and tissue context of the 41 LIHC specimens analyzed in the single-cell RNA sequencing study. [file Table1.xlsx]

## Sheet: Sheet1
!Sample_geo_accession	!Sample_source_name_ch1	!Sample_characteristics_ch1	!Sample_characteristics_ch1	!Sample_characteristics_ch1
GSM4156934	CD45+ cells	individual: patient DSF22	tissue: blood	cell type: CD45+ cells
GSM4156935	CD45+ cells	individual: patient DSF22	tissue: liver	cell type: CD45+ cells
GSM4156936	CD45+ cells	individual: patient DSF22	tissue: tumor	cell type: CD45+ cells
GSM4156937	CD45+ cells	individual: patient DSF27	tissue: blood	cell type: CD45+ cells
GSM4156938	CD45+ cells	individual: patient DSF27	tissue: tumor	cell type: CD45+ cells
GSM4156939	CD45+ cells	individual: patient DSM22	tissue: blood	cell type: CD45+ cells
GSM4156940	CD45+ cells	individual: patient DSM22	tissue: tumor	cell type: CD45+ cells
GSM4156941	CD45+ cells	individual: patient DSM27	tissue: blood	cell type: CD45+ cells
GSM4156942	CD45+ cells	individual: patient DSM27	tissue: liver	cell type: CD45+ cells
GSM4156943	CD45+ cells	individual: patient DSM27	tissue: tumor	cell type: CD45+ cells
GSM4156944	CD45+ cells	individual: patient DSA12	tissue: blood	cell type: CD45+ cells
GSM4156945	CD45+ cells	individual: patient DSA12	tissue: liver	cell type: CD45+ cells
GSM4156946	CD45+ cells	individual: patient DSA12	tissue: tumor	cell type: CD45+ cells
GSM4156947	CD45+ cells	individual: patient DSN09	tissue: blood	cell type: CD45+ cells
GSM4156948	CD45+ cells	individual: patient DSN09	tissue: ascites	cell type: CD45+ cells
GSM4156949	CD45+ cells	individual: patient DSN09	tissue: lymphnode	cell type: CD45+ cells
GSM4156950	CD45+ cells	individual: patient DSN09	tissue: liver	cell type: CD45+ cells
GSM4156951	CD45+ cells	individual: patient DSN09	tissue: tumor	cell type: CD45+ cells
GSM4156952	CD45+ cells	individual: patient DSN09	tissue: blood	cell type: CD45+ cells
GSM4156953	CD45+ cells	individual: patient DSN09	tissue: ascites	cell type: CD45+ cells
GSM4156954	CD45+ cells	individual: patient DSN09	tissue: lymphnode	cell type: CD45+ cells
GSM4156955	CD45+ cells	individual: patient DSN09	tissue: liver	cell type: CD45+ cells
GSM4156956	CD45+ cells	individual: patient DSN09	tissue: tumor	cell type: CD45+ cells
GSM4156957	CD45+ cells	individual: patient DSD15	tissue: blood	cell type: CD45+ cells
GSM4156958	CD45+ cells	individual: patient DSD15	tissue: ascites	cell type: CD45+ cells
GSM4156959	CD45+ cells	individual: patient DSD15	tissue: lymphnode	cell type: CD45+ cells
GSM4156960	CD45+ cells	individual: patient DSD15	tissue: liver	cell type: CD45+ cells
GSM4156961	CD45+ cells	individual: patient DSD15	tissue: tumor	cell type: CD45+ cells
GSM4156962	CD45+ cells	individual: patient DEJ08	tissue: blood	cell type: CD45+ cells
GSM4156963	CD45+ cells	individual: patient DEJ08	tissue: liver	cell type: CD45+ cells
GSM4156964	CD45+ cells	individual: patient DEJ08	tissue: tumor	cell type: CD45+ cells
GSM4156965	CD45+ cells	individual: patient DEJ08	tissue: tumor	cell type: CD45+ cells
GSM4156966	CD45+ cells	individual: patient DEJ10	tissue: ascites	cell type: CD45+ cells
GSM4156967	CD45+ cells	individual: patient DEJ10	tissue: liver	cell type: CD45+ cells
GSM4156968	CD45+ cells	individual: patient DEJ10	tissue: tumor	cell type: CD45+ cells
GSM4156969	CD45+ cells	individual: patient DEJ10	tissue: tumor	cell type: CD45+ cells
GSM4156970	CD45+ cells	individual: patient DEJ16	tissue: ascites	cell type: CD45+ cells
GSM4156971	CD45+ cells	individual: patient DEJ16	tissue: lymphnode	cell type: CD45+ cells
GSM4156972	CD45+ cells	individual: patient DEJ16	tissue: liver	cell type: CD45+ cells
GSM4156973	CD45+ cells	individual: patient DEJ16	tissue: tumor	cell type: CD45+ cells
GSM4156974	CD45+ cells	individual: patient DEJ16	tissue: tumor	cell type: CD45+ cells
