# Supplementary material for: MFSD12 promotes proliferation, metastasis and invasion of hepatocellular carcinoma cells and its potential correlation with HAVCR2/LGALS9 immune checkpoint axis
Source: Front Immunol. 2025 Oct 21;16:1681887. doi: 10.3389/fimmu.2025.1681887 (PMC12582970; doi:10.3389/fimmu.2025.1681887)
Supplement: Supplementary file 9 [file DataSheet1.zip › Fig3C-IHC.xlsx]

## Sheet: Sheet1
trt
Adjacent	0.15735
Adjacent	0.188179
Adjacent	0.172875
Adjacent	0.122816
Adjacent	0.167562
Adjacent	0.222357
Adjacent	0.162918
Adjacent	0.147437
Adjacent	0.158755
Adjacent	0.152307
Adjacent	0.112934
Adjacent	0.164695
Adjacent	0.153483
Adjacent	0.179364
Adjacent	0.199991
Adjacent	0.190169
Adjacent	0.125121
Adjacent	0.152139
Adjacent	0.223361
LIHC	0.192246
LIHC	0.23287
LIHC	0.268736
LIHC	0.169
LIHC	0.178829
LIHC	0.224511
LIHC	0.189254
LIHC	0.272311
LIHC	0.164004
LIHC	0.170739
LIHC	0.19036
LIHC	0.178039
LIHC	0.16933
LIHC	0.175585
LIHC	0.248363
LIHC	0.280673
LIHC	0.160081
LIHC	0.136709
LIHC	0.197185
